# Supplementary material for: Immune Checkpoint Inhibitors in Merkel Cell Carcinoma of the Skin: A 2025 Comprehensive Review
Source: Cancers (Basel). 2025 Oct 9;17(19):3272. doi: 10.3390/cancers17193272 (PMC12523286; doi:10.3390/cancers17193272)
Supplement: Supplementary file 1 [file cancers-17-03272-s001.zip]

Archive with 1 entries (1 files):
- cancers-3791150-supplementary.pdf
